# Supplementary material for: Characteristics of Subtype and Molecular Transmission Networks among Newly Diagnosed HIV-1 Infections in Patients Residing in Taiyuan City, Shanxi Province, China, from 2021 to 2023
Source: Viruses. 2024 Jul 22;16(7):1174. doi: 10.3390/v16071174 (PMC11281631; doi:10.3390/v16071174)
Supplement: Supplementary file 1 [file viruses-16-01174-s001.zip]

Archive with 7 entries (7 files):
- Figure S3.pdf
- Figure S3.png
- Supplementary Figure S1.pdf
- Supplementary Figure S1.png
- Supplementary Figure S2.pdf
- Supplementary Figure S2.png
- Table S1. The average percentages of nucleotide and amino acid differences within all subtypes.xlsx
