# Supplementary material for: Characteristics of Subtype and Molecular Transmission Networks among Newly Diagnosed HIV-1 Infections in Patients Residing in Taiyuan City, Shanxi Province, China, from 2021 to 2023
Source: Viruses. 2024 Jul 22;16(7):1174. doi: 10.3390/v16071174 (PMC11281631; doi:10.3390/v16071174)
Supplement: Supplementary file 1 [file viruses-16-01174-s001.zip › Table S1. The average percentages of nucleotide and amino acid differences within all subtypes.xlsx]

## Sheet: Sheet1
Table S1. The average percentages of nucleotide and amino acid differences within all subtypes
	CRF07_BC	CRF01_AE	CRF08_BC	C	CRF79_0107	CRF55_01B	URF	CRF114_0155	CRF80_0107	B	CRF113_0107	CRF103_01B	CRF115_01C	CRF107_01B	CRF76_01B	CRF104_0107	CRF67_01B
CRF07_BC	4.2%(6.3%)	0.173	0.127	0.075	0.188	0.148	0.111	0.178	0.079	0.129	0.085	0.175	0.15	0.141	0.122	0.128	0.129
CRF01_AE	0.118	5.2%(8.1%)	0.21	0.174	0.083	0.132	0.168	0.081	0.167	0.175	0.152	0.172	0.093	0.13	0.16	0.13	0.121
CRF08_BC	0.076	0.116	4.2%(7.2%)	0.131	0.224	0.192	0.123	0.216	0.149	0.16	0.146	0.207	0.18	0.184	0.147	0.168	0.17
C	0.046	0.114	0.068	/(/)	0.191	0.156	0.117	0.181	0.094	0.134	0.099	0.186	0.153	0.151	0.124	0.132	0.133
CRF79_0107	0.127	0.058	0.123	0.121	2.7%(4.0%)	0.136	0.177	0.093	0.184	0.178	0.16	0.159	0.081	0.125	0.142	0.139	0.129
CRF55_01B	0.104	0.073	0.107	0.1	0.081	4.2%(6.8%)	0.149	0.138	0.141	0.166	0.12	0.149	0.126	0.116	0.149	0.179	0.104
URF	0.071	0.104	0.069	0.069	0.111	0.092	7.4%(12.6%)	0.174	0.121	0.147	0.108	0.169	0.148	0.134	0.137	0.155	0.128
CRF114_0155	0.123	0.053	0.121	0.12	0.065	0.078	0.107	3.4%(4.6%)	0.177	0.182	0.155	0.179	0.101	0.131	0.17	0.136	0.122
CRF80_0107	0.045	0.106	0.079	0.052	0.115	0.093	0.068	0.111	2.5%(4.7%)	0.136	0.078	0.168	0.144	0.136	0.125	0.152	0.113
B	0.086	0.111	0.096	0.08	0.116	0.105	0.093	0.115	0.084	5.6%(9.4%)	0.142	0.155	0.164	0.134	0.097	0.158	0.126
CRF113_0107	0.061	0.104	0.08	0.068	0.111	0.087	0.067	0.106	0.051	0.1	3.5%(4.9%)	0.134	0.134	0.107	0.129	0.166	0.081
CRF103_01B	0.113	0.104	0.107	0.109	0.102	0.085	0.097	0.111	0.103	0.092	0.093	2.8%(6.1%)	0.144	0.094	0.158	0.207	0.105
CRF115_01C	0.096	0.067	0.095	0.092	0.061	0.076	0.089	0.074	0.084	0.106	0.083	0.096	4.6%(8.1%)	0.11	0.161	0.122	0.114
CRF107_01B	0.101	0.081	0.099	0.097	0.084	0.068	0.086	0.089	0.091	0.08	0.083	0.055	0.079	0.8%(0.7%)	0.122	0.162	0.065
CRF76_01B	0.088	0.108	0.097	0.087	0.108	0.104	0.093	0.107	0.086	0.066	0.101	0.1	0.106	0.082	/(/)	0.159	0.117
CRF104_0107	0.08	0.092	0.11	0.084	0.107	0.108	0.102	0.095	0.084	0.103	0.108	0.137	0.081	0.117	0.107	0.0%(0.0%)	0.177
CRF67_01B	0.096	0.066	0.1	0.096	0.072	0.056	0.084	0.07	0.081	0.085	0.073	0.068	0.075	0.046	0.084	0.11	0.4%(0.4%)
Note: The data in bold italics on the lower left represent the average differences in nucleotides, while the data in normal font on the upper right indicate the average differences in amino acids.
